# Supplementary material for: Pasta from Red Lentils (Lens culinaris): The Effect of Pasta-Making Process on Starch and Protein Features, and Cooking Behavior
Source: Foods. 2022 Dec 14;11(24):4040. doi: 10.3390/foods11244040 (PMC9778262; doi:10.3390/foods11244040)
Supplement: Supplementary file 1 [file foods-11-04040-s001.zip]

Archive with 1 entries (1 files):
- foods-2086363-supplementary.pdf
